# Supplementary material for: RNA-seq Analysis Reveals Potential Synergic Effects of Acetate and Cold Exposure on Interscapular Brown Adipose Tissue in Mice
Source: Biology (Basel). 2023 Sep 26;12(10):1285. doi: 10.3390/biology12101285 (PMC10603878; doi:10.3390/biology12101285)
Supplement: Supplementary file 1 [file biology-12-01285-s001.zip]

Archive with 1 entries (1 files):
- biology-2593581-supplementary.pdf
